# Supplementary material for: Cdhr1a and pcdh15b may link photoreceptor outer segments with calyceal processes revealing a potential mechanism for cone-rod dystrophy
Source: eLife. 2026 Apr 17;13:RP102258. doi: 10.7554/eLife.102258 (PMC13090022; doi:10.7554/eLife.102258)
Supplement: Figure 3—source data 2. [file elife-102258-fig3-data2.zip]

Archive with 3 entries (2 files):
- Figure 3 source data 2/
- Figure 3 source data 2/WB source material figure.pdf
- __MACOSX/Figure 3 source data 2/._WB source material figure.pdf
