# Supplementary material for: Cdhr1a and pcdh15b may link photoreceptor outer segments with calyceal processes revealing a potential mechanism for cone-rod dystrophy
Source: eLife. 2026 Apr 17;13:RP102258. doi: 10.7554/eLife.102258 (PMC13090022; doi:10.7554/eLife.102258)
Supplement: Source data 1. [file elife-102258-data1.zip]

Archive with 1 entries (1 files):
- VOR prizm.prism
